# Supplementary material for: Liposomal Form of 2,4-Dinitrophenol Lipophilic Derivatives as a Promising Therapeutic Agent for ATP Synthesis Inhibition
Source: Nanomaterials (Basel). 2022 Jun 23;12(13):2162. doi: 10.3390/nano12132162 (PMC9268429; doi:10.3390/nano12132162)
Supplement: Supplementary file 1 [file nanomaterials-12-02162-s001.zip]

Archive with 1 entries (1 files):
- nanomaterials-1741532-supplementary.pdf
